# Supplementary material for: Compatible Consortium of Endophytic Bacillus halotolerans Strains Cal.l.30 and Cal.f.4 Promotes Plant Growth and Induces Systemic Resistance against Botrytis cinerea
Source: Biology (Basel). 2023 May 27;12(6):779. doi: 10.3390/biology12060779 (PMC10295511; doi:10.3390/biology12060779)
Supplement: Supplementary file 1 [file biology-12-00779-s001.zip]

Archive with 1 entries (1 files):
- biology-2398677-supplementary.pdf
